# Supplementary material for: A Library of Analytic Indicators to Evaluate Effective Engagement with Consumer mHealth Apps for Chronic Conditions: Scoping Review
Source: JMIR Mhealth Uhealth. 2019 Jan 18;7(1):e11941. doi: 10.2196/11941 (PMC6356188; doi:10.2196/11941)
Supplement: Multimedia Appendix 2 [file mhealth_v7i1e11941_app2.xlsx]

## Sheet: Full Dataset
Title	Authors	Year	Country	Journal	App name	Chronic condition	HCP involvement	Study purpose	Study design	Study duration (days)	Sample size	Structure	Segmentation	Number of measures	Frequency of interactions	Number of features	Number of logins	Number of modules	Time spent	Number of pages	Application	Outcome type	Attrition type	Attrition analysis
The Asthma Mobile Health Study, a large-scale clinical observational study using ResearchKit	Chan Y-FY, Wang P, Rogers L, Tignor N, Zweig M, Hershman SG, et al	2017	US	Nature Biotechnology	AsthmaHealth	Asthma	no	To test the: (i) feasibility of smartphone-based recruitment; (ii) characteristics of a study cohort recruited through the ResearchKit platform; (iii) user engagement and retention patterns; and (iv) user data sharing preferences.	Observational study	183	8524	hybrid	yes	number of outcome surveys completed	number of users who completed at least five daily or weekly surveys	range of features accessed	-	number of educational modules completed	-	-	inferential	clinical	dropout	Kaplan-Meier Cox
A Pilot Comparison of a Smartphone App With or Without 2-Way Messaging Among Chronic Pain Patients: Who Benefits From a Pain App?	Jamison RN, Jurcik DC, Edwards RR, Huang C-C, Ross EL	2017	US	The Clinical Journal of Pain	N/A	Chronic pain	yes	To determine the effect of introducing a smartphone pain application (app), for both Android and iPhone devices that enables chronic pain patients to assess, monitor, and communicate their status to their providers.	Two-group pretest-posttest RCT	183	105	hybrid	yes	number of submitted assessments	number of users who continued to enter daily assessments after [90,180] days	-	number of interactions	-	-	-	inferential	clinical	-	-
A randomized controlled trial of a smartphone app for posttraumatic stress disorder symptoms	Kuhn E, Kanuri N, Hoffman JE, Garvert DW, Ruzek JI, Taylor CB	2017	US	Journal of Consulting and Clinical Psychology	PTSD Coach	PTSD	no	To assess the efficacy of a free, publicly available smartphone app (PTSD Coach) for self-management of PTSD symptoms.	Two-group pretest-posttest RCT	91	120	free	no	-	number of days used per week	-	-	-	-	number and content of pages visited	inferential	clinical	-	-
Feasibility and Efficacy of an mHealth Game for Managing Anxiety: “Flowy” Randomized Controlled Pilot Trial and Design Evaluation	Pham Q, Khatib Y, Stansfeld S, Fox S, Green T	2016	UK	Games for Health Journal	Flowy	Generalized anxiety disorder	no	To evaluate the feasibility and clinical efficacy of an mHealth game that digitally delivered breathing retraining exercises for anxiety, panic, and hyperventilation symptom management.	Two-group pretest-posttest pilot RCT	30	63	hybrid	yes	-	duration of play per week	-	number of play sessions	-	length of each play session	-	inferential	clinical	-	-
Efficacy of a mobile hypertension prevention delivery platform with human coaching	Toro-Ramos T, Kim Y, Wood M, Rajda J, Niejadlik K, Honcz J, et al	2017	US	Journal of Human Hypertension	Hypertension Prevention Program	Hypertension	yes	To evaluate the efficacy of the HPP delivery through a mobile platform with human coaching in a population of adults with prehypertension or hypertension measured by change in systolic and diastolic blood pressure, hypertension classification, and weight loss at the end of 24 weeks.	One-group pretest-posttest study	168	63	hybrid	yes	number of weigh-ins logged	number of meals logged per week, number of users who completed at least one lesson per week during the first month and communicated with the health coach at least once through in-app one-on-one messages or phone calls	-	-	number of articles assigned, number of articles read, number of lessons completed	-	-	inferential	clinical	-	-
Mobile Sensing and Support for People With Depression: A Pilot Trial in the Wild	Wahle F, Kowatsch T, Fleisch E, Rufer M, Weidt S	2016	Switzerland	JMIR mHealth uHealth	MOSS	Depression	no	To explore the detection of daily-life behaviour based on sensor information to identify subjects with a clinically meaningful depression level; to explore the potential of context-sensitive intervention delivery to provide in-situ support for people with depressive symptoms.	One-group pretest-posttest study	274	126	hybrid	yes	number of outcome surveys completed	number of users who engaged with the app for at least 4 weeks	-	number of times the app was used	-	-	-	inferential	clinical	nonusage	descriptive statistics
A Mobile App for the Self-Management of Type 1 Diabetes Among Adolescents: A Randomized Controlled Trial	Goyal S, Nunn CA, Rotondi M, Couperthwaite AB, Reiser S, Simone A, et al	2017	Canada	JMIR mHealth uHealth	bant	Type 1 diabetes	no	To evaluate bant ’s effect on hemoglobin A1c. Secondary measures (eg, self-monitoring of blood glucose) were also collected to assess bant ’s impact on the self-management behaviors of adolescents with type 1 diabetes.	Two-group pretest-posttest RCT	365	92	free	yes	-	number of days with a blood glucose reading upload	number of times users used certain app features	-	-	-	-	inferential	clinical engagement	-	-
Protocol of a Pilot Study of Technology-Enabled Coproduction in Pediatric Chronic Illness Care	Kaplan HC, Thakkar SN, Burns L, Chini B, Dykes DM, McPhail GL, et al	2017	US	JMIR Research Protocols	Orchestra	Cystic fibrosis Inflammatory bowel disease	yes	To assess the feasibility, acceptability, and preliminary impact of the Orchestra technology and intervention in the context of pediatric chronic illness care.	One-group pretest-posttest study	183	100	hybrid	not applicable	number of symptoms tracked	number of times user does not complete daily tracker for 3 days in a row, or weekly trackers for 2 weeks in a row	number of different app features accessed	-	number of symptom monitoring and pre-visit plan surveys completed	time spent engaging with the app	-	inferential	clinical utilization	-	-
Adoption, Acceptability, and Effectiveness of a Mobile Health App for Personalized Prostate Cancer Survivorship Care: Protocol for a Realist Case Study of the Ned App	Pham Q, Cafazzo JA, Feifer A	2017	Canada	JMIR Research Protocols	Ned	Prostate cancer	yes	To gain an understanding of how an mHealth app for prostate cancer survivorship care called Ned (No Evident Disease) is adopted and accepted by patients, caregivers, and clinicians; to determine the effect of Ned on health-related quality of life, satisfaction with cancer care, unmet needs, self-efficacy, and prostate cancer-related levels of anxiety.	mixed-methods embedded single case study	365	610	hybrid	not applicable	number of outcome surveys completed	number of users who completed two surveys a month for the duration of the study	number of features accessed	number of users who have logged in at least once	-	-	number and content of pages accessed in the news feed module	inferential	clinical utilization	-	-
mHealth for Schizophrenia: Patient Engagement With a Mobile Phone Intervention Following Hospital Discharge	Ben-Zeev D, Scherer EA, Gottlieb JD, Rotondi AJ, Brunette MF, Achtyes ED, et al	2016	US	JMIR Mental Health	FOCUS	Schizophrenia	no	To evaluate the viability of extended mHealth interventions for people with schizophrenia-spectrum disorders following hospital discharge.	Observational study	183	342	hybrid	yes	number of response to prompts	number of days a user used any app function, responded to prompts, or initiated on-demand use during the week	number and range of app functionality accessed	-	number of modules accessed	-	-	inferential	engagement	nonusage	Cox
Variations in the Use of mHealth Tools: The VA Mobile Health Study	Frisbee KL	2016	US	JMIR mHealth uHealth	Veterans Affairs' Comprehensive Assistance for Family Caregivers Program; included access to 6 apps: Summary of Care, RX Refill, Journal, Care4Caregivers, VA Pain Coach, VA PTSD Coach	PTSD	yes	To identify factors and characteristics of veterans and their family caregivers that predict the use of mHealth apps.	Prospective cohort study	122	882	free	yes	-	-	number of apps used in the suite of available apps	number of times each app has been used	-	-	-	inferential	engagement	dropout	descriptive statistics
Short-term trajectories of use of a caloric-monitoring mobile phone app among patients with type 2 diabetes mellitus in a primary care setting	Goh G, Tan NC, Malhotra R, Padmanabhan U, Barbier S, Allen JCJ, et al	2015	Singapore	JMIR	iDAT	Type 2 diabetes	no	To identify and describe short-term (8-week) trajectories of use of the iDAT app among patients with type 2 diabetes mellitus in a primary care setting in Singapore, and identify patient characteristics associated with each trajectory.	Observational study	61	84	free	yes	-	number of users with a typical input pattern of weekly input in the first [2, 4, 8] weeks post-recruitment	-	-	-	-	-	inferential	engagement	nonusage	latent class growth modeling
Uptake of a Consumer-Focused mHealth Application for the Assessment and Prevention of Heart Disease: The <30 Days Study	Goyal S, Morita PP, Picton P, Seto E, Zbib A, Cafazzo JA	2016	Canada	JMIR mHealth uHealth	<30 Days	Cardiovascular disease	no	To evaluate the engagement levels of participants using the novel risk management app, and assess the effect of incentives on the overall uptake and usage behaviors.	Observational study	152	69952	hybrid	yes	number of challenges completed	number of challenges completed in the first 30 days	number of app components accessed (e.g. risk assessment, profile, challenges)	number of users who opened the app at least once	number of challenges completed per challenge category, badges earned	-	-	inferential	engagement	-	-
A New mHealth application to support treatment of sleep apnoea patients	Isetta V, Torres M, Gonzalez K, Ruiz C, Dalmases M, Embid C, et al	2017	Spain	Journal of Telemedicine and Telecare	APPnea	Sleep apnoea	no	To assess the feasibility and acceptability of APPnea in a group of OSA patients.	One-group pretest-posttest study	42	60	hybrid	yes	-	number of users with app use > 66% of all days in study	-	-	-	-	-	inferential	engagement	-	-
Characterizing user engagement with health app data: a data mining approach	Serrano KJ, Coa KI, Yu M, Wolff-Hughes DL, Atienza AA	2017	US	Translational Behavioral Medicine	Lose It!	Obesity	no	To explore the features of a weight loss app that are related to behavioural engagement and to characterize higher versus lower engaged groups.	Observational study (secondary data analysis)	2555	1011008	free	yes	number of clinical data logged	number of days users logged in on the app	number of app features accessed	-	-	-	content of pages accessed	inferential	engagement	-	-
Assessing User Engagement of an mHealth Intervention: Development and Implementation of the Growing Healthy App Engagement Index	Taki S, Lymer S, Russell CG, Campbell K, Laws R, Ong K-L, et al	2017	Australia	JMIR mHealth uHealth	Growing Healthy	Obesity	no	To describe the development of an engagement index to monitor participant interaction with the Growing Healthy app.	Quasi-experimental feasibility study	274	225	hybrid	yes	number of push notifications opened	number of times users accessed the app from when they commenced the program until their infant's age at 9 months	-	number of times users accessed the app, number of sessions	-	time difference between each session the user accessed the app	number of pages viewed per session	inferential	engagement	nonusage dropout	descriptive statistics
Characterizing Smartphone Engagement for Schizophrenia: Results of a Naturalist Mobile Health Study	Torous J, Staples P, Slaters L, Adams J, Sandoval L, Onnela JP, et al	2017	US	﻿Clinical Schizophrenia & Related Psychoses	Schizophrenia Storylines	Schizophrenia	no	To characterize utilization and adherence with a commercially available smartphone app targeting schizophrenia.	Observational study	730	623	free	yes	number of entries logged per feature	number of users engaging with each app feature over time	number of users engaging with each app feature	-	-	-	-	inferential	engagement	nonusage	descriptive statistics
A Multimodal mHealth Intervention (FeatForward) to Improve Physical Activity Behavior in Patients with High Cardiometabolic Risk Factors: Rationale and Protocol for a Randomized Controlled Trial	Agboola S, Palacholla RS, Centi A, Kvedar J, Jethwani K	2016	US	JMIR Research Protocols	FeatForward	Cardiovascular disease	yes	To evaluate the effect of a mobile phone–based app, FeatForward, on physical activity levels and other CMR factors in patients with chronic conditions.	Two-group pretest-posttest RCT	183	300	hybrid	not applicable	number of responses to messages, number of user entries (weight, BP, glucose, heart rate)	-	-	number of times users used the app	-	time spent on pages	number of page views	descriptive		-	-
Supportive Mental Health Self-Monitoring among Smartphone Users with Psychological Distress: Protocol for a Fully Mobile Randomized Controlled Trial	Beiwinkel T, Hey S, Bock O, Rossler W	2017	Germany	Frontiers in Public Health	N/A	Mental health	no	To evaluate the effectiveness of an mHealth intervention for supportive self-monitoring among smartphone users with psychological distress.	Three-group pretest-posttest RCT	28	186	hybrid	not applicable	number of received feedback, number of ratings of each feedback message	number of and length of user interactions with the application over 30 days	-	number of times users opened the app	number of completed daily self-monitoring assessments	length of each session	-	descriptive		-	-
Video-Based Mobile Health Interventions for People With Schizophrenia: Bringing the “Pocket Therapist” to Life	Ben-Zeev D, Brian RM, Aschbrenner KA, Jonathan G, Steingard S	2016	US	Psychiatric Rehabilitation Journal	FOCUS-AV	Schizophrenia	no	To examine whether video-based mHealth interventions are feasible, acceptable, understandable, and engaging to people with schizophrenia.	Parallel convergent mixed methods design	30	10	hybrid	no	number of clinical status assessments responded to from those sent	number of users who were able to use both system-initiated (i.e. in response to prompts) and user-initiated (i.e. on-demand) videos independently and in their own environments for a minimum of three days after receiving the smartphone	number of times users chose video (rather than written content) from the total number of interventions they received, number of times users self-initiated “on-demand” video interventions	number of interactions	number of users who accessed specific app modules, number of times modules were accessed, number of videos watched	-	-	descriptive		-	-
The mPower study, Parkinson disease mobile data collected using ResearchKit	Bot BM, Suver C, Neto EC, Kellen M, Klein A, Bare C, et al	2016	US	Scientific Data	mPower	Parkinson disease	no	To evaluate the feasibility of remotely collecting frequent information about the daily changes in symptom severity and their sensitivity to medication in PD.	Observational study	1095	9520	hybrid	yes	number of surveys completed	number of users who contributed data at least five separate days over the course of the first six months of the study, number of days that users contributed data	number of activities accessed	-	number of tasks completed	-	-	descriptive		-	-
Improvement in Asthma Control Using a Minimally Burdensome and Proactive Smartphone Application	Cook KA, Modena BD, Simon RA	2016	US	The Journal of Allergy and Clinical Immunology: In Practice	N/A	Asthma	no	To assess the efficacy of improving asthma control using a proactive smartphone app without required regular inputs.	One-group pretest-posttest study	122	60	hybrid	no	-	-	-	number of users who complete the study and continue to use the app without encouragement, further compensation, or enhancements to the app	-	-	-	descriptive		-	-
Proportionate methods for evaluating a simple digital mental health tool	Davies EB, Craven MP, Martin JL, Simons L	2017	UK	Evidence Based Mental Health	In Hand	Mental health	no	To demonstrate how analytical data and user feedback can be triangulated to provide a proportionate and practical approach to the evaluation of a mental well-being smartphone app.	Multi-method study (app analytics, survey, interview)	152	22 357 user sessions 131 users who completed study survey	hybrid	no	number of responses to in-app survey	number of users who used the app [1, 2-3, 4-6, 6+] times per week, number of users who used the app after [1 week, 4 weeks, 20 weeks]	number and range of app features accessed	number of sessions	-	length of each session, number of sessions that were in the range of 30–60s	number of visits to specific content	descriptive		-	-
A randomized wait-list control trial to evaluate the impact of a mobile application to improve self-management of individuals with type 2 diabetes: a study protocol	Desveaux L, Agarwal P, Shaw J, Hensel JM, Mukerji G, Onabajo N, et al	2016	Canada	BMC Medical Informatics and Decision Making	BlueStar	Type 2 diabetes	no	To evaluate if a mobile application designed to improve self-management among patients with type 2 diabetes (T2DM) improves glycemic control. compared to usual care.	Two-group wait-list RCT	183	300	free	not applicable	-	number of engagements, features used, and amount of time engaging with the application per week	number of times each feature was used	number of engagements	-	length of time engaging with the application	-	descriptive		-	-
Applying Interactive Mobile health to Asthma Care in Teens (AIM2ACT): Development and design of a randomized controlled trial	Fedele DA, McConville A, Graham Thomas J, McQuaid EL, Janicke DM, Turner EM, et al	2017	US	Contemporary Clinical Trials	AIM2ACT	Asthma	yes	To test an interactive mobile health (mHealth) tool for early adolescents, ages 12–15 years, and their caregivers to help improve asthma management.	Two-group pretest-posttest pilot RCT	122	50	fixed	not applicable	-	number of interactions and features accessed per week	number of times AIM2ACT features (e.g., skills-training videos) were accessed by adolescents or caregivers	number of interactions (e.g., goal setting, behavioural contracting, progress monitoring) by both parent and adolescent	-	-	-	descriptive		-	-
Pain buddy: A novel use of m-health in the management of children’s cancer pain	Fortier MA, Chung WW, Martinez A, Gago-Masague S, Sender L	2016	US	Computers in Biology and Medicine	Pain Buddy	Cancer-related pain	yes	To develop and initially evaluate a tablet-based program, Pain Buddy, aimed to enhance pain management and foster improved quality of life in children ages 8–18 years undergoing cancer treatment.	Observational study	10	12	hybrid	no	number of diary entries completed	-	-	-	-	-	-	descriptive		-	-
Using a mobile health application to support self-management in chronic obstructive pulmonary disease: a six-month cohort study	Hardinge M, Rutter H, Velardo C, Shah SA, Williams V, Tarassenko L, et al	2015	UK	BMC Medical Informatics and Decision Making	EDGE	COPD	yes	To study COPD patients’ use of a mobile telehealth based (mHealth) application and how individually determined alerts in oxygen saturation levels, pulse rate and symptoms scores related to patient self-initiated treatment for exacerbations.	Cohort study	183	18	hybrid	no	number of symptom scores, diary entries, and pulse rate and oxygen saturation measurements logged	number of users who completed diaries and measured oxygen saturation and pulse rate on at least 5 days/week throughout the 6 months	number of features accessed	-	-	time taken to use each separate section of the application, the symptom diary, and the videos	-	descriptive		-	-
Implementation and preliminary effectiveness of a real-time pain management smartphone app for adolescents with cancer: A multicenter pilot clinical study	Jibb LA, Stevens BJ, Nathan PC, Seto E, Cafazzo JA, Johnston DL, et al	2017	Canada	Pediatric Blood & Cancer	Pain Squad +	Cancer-related pain	no	To evaluate the implementation of the app to inform a future randomized controlled trial and obtain treatment effect estimates for pain intensity, pain interference, HRQL, and self efficacy.	One-group pretest-posttest study	28	40	hybrid	yes	number of pain assessments completed	number of pain assessments completed over 28 days (100% when a user completed two pain assessments per day for 28 days)	-	-	-	-	-	descriptive		-	-
The feasibility and effectiveness of Catch It, an innovative CBT smartphone app	Kinderman P, Hagan P, King S, Bowman J, Chahal J, Gan L, et al	2016	UK	British Journal of Psychiatry Open	Catch It	Mental health	no	To test the feasibility of the Catch It app as an aid to achieving well-being and mental health.	Observational study	42	285	fixed	no	number of entries made	-	-	number of times the app was used	-	-	-	descriptive		-	-
Improved Medication Adherence and Frequency of Blood Glucose Self-Testing Using an m-Health Platform Versus Usual Care in a Multisite Randomized Clinical Trial Among People with Type 2 Diabetes in India	Kleinman NJ, Shah A, Shah S, Phatak S, Viswanathan V	2017	India	Telemedicine and e-Health	Gather	Type 2 diabetes	yes	To assess the impact of an mHealth diabetes platform on clinical outcomes, patient- reported outcomes, patient and provider satisfaction, and app usage.	Two-group pretest-posttest RCT	183	91	hybrid	no	number of medications and blood glucose tests recorded, number of messages sent	-	-	number of users who opened the app at least once	-	-	-	descriptive		-	-
mHealth intervention to support asthma self-management in adolescents: the ADAPT study	Kosse RC, Bouvy ML, de Vries TW, Kaptein AA, Geers HC, van Dijk L, et al	2017	Netherlands	Patient Preference and Adherence	ADAPT	Asthma	yes	To develop an mHealth intervention to support self-management and to evaluate the effectiveness in improving medication adherence and asthma control.	cluster RCT	183	352	hybrid	no	number of questionnaires filled out	-	-	-	number of videos viewed, number of views per video	-	-	descriptive		dropout	descriptive statistics
Effects of an interactive mHealth innovation for early detection of patient-reported symptom distress with focus on participatory care: protocol for a study based on prospective, randomised, controlled trials in patients with prostate and breast cancer	Langius-Eklof A, Crafoord M-T, Christiansen M, Fjell M, Sundberg K	2017	Sweden	BMC Cancer	Interaktor	Prostate cancer Breast cancer	yes	To evaluate the effects of using the platform for patients with breast cancer during neo adjuvant chemotherapy treatment and patients with locally advanced prostate cancer during curative radiotherapy treatment.	Two-group pretest-posttest RCT	210	300	hybrid	not applicable	number of symptom reports submitted, number of symptoms and generated alerts collected	-	-	-	number of self-care advice accessed	-	-	descriptive		-	-
Integrating a Smartphone-Based Self-Management System into Usual Care of Advanced CKD	Ong SW, Jassal S V, Miller JA, Porter EC, Cafazzo JA, Seto E, et al	2016	Canada	Clinical Journal of the American Society of Nephrology	N/A	Chronic kidney disease	yes	To assess the acceptability of this enhanced smartphone system in managing patients with advanced CKD and examine changes in several clinical parameters.	One-group pretest-posttest study	183	47	fixed	no	number of readings submitted, number of critical and noncritical alerts sent to clinical staff	-	number of times each of the app's features were used	number of times users logged into the app to complete an assessment	-	-	-	descriptive		-	-
mHealth in the Wild: Using Novel Data to Examine the Reach, Use, and Impact of PTSD Coach	Owen JE, Jaworski BK, Kuhn E, Makin-Byrd KN, Ramsey KM, Hoffman JE	2015	US	JMIR Mental Health	PTSD Coach	PTSD	no	To characterize reach, use, and impact of “PTSD Coach”, a free, broadly disseminated mental health app for managing posttraumatic stress disorder (PTSD) symptoms.	Observational study	1095	n/a; 153,834 sessions	free	yes	-	number of users who returned to use the app during specific intervals of time (e.g. one day after download, the first week after download, one month later	number of features accessed and liked	number of sessions	-	length of each session	click stream data documenting users' navigation through page content	descriptive		-	-
Cloudy with a Chance of Pain: Engagement and Subsequent Attrition of Daily Data Entry in a Smartphone Pilot Study Tracking Weather, Disease Severity, and Physical Activity in Patients With Rheumatoid Arthritis	Reade S, Spencer K, Sergeant JC, Sperrin M, Schultz DM, Ainsworth J, et al	2017	US	JMIR mHealth uHealth	uMotif	Rheumatoid arthritis	no	To assess associations between weather and joint pain in patients with rheumatoid arthritis (RA) and to study the success of daily self-reported data entry over a 60-day period and the enablers of and barriers to data collection.	Observational study	60	20	fixed	yes	number of data entered	number of days with at least one data entry	-	number of times users logged into the app to enter data	number of segments reported	-	-	descriptive		dropout	descriptive statistics
Improved A1C Levels in Type 1 Diabetes with Smartphone App Use	Ryan EA, Holland J, Stroulia E, Bazelli B, Babwik SA, Li H, et al	2017	Canada	Canadian Journal of Diabetes	Intelligent Diabetes Management	Type 1 diabetes	yes	To determine the acceptability and user uptake of the app and associated IDM website by people with type 1 diabetes and to determine whether its use can lead to improved glucose control.	Interrupted time-series study	152	31	hybrid	yes	number of blood glucose entries	number of days with a regimen review over the course of 2 weeks	number of users who accessed each app feature	-	-	time taken to complete a review of diary records	-	descriptive		dropout	descriptive statistics
Using Mobile-Health to Connect Women with Cardiovascular Disease and Improve Self-Management	Sakakibara BM, Ross E, Arthur G, Brown-Ganzert L, Petrin S, Sedlak T, et al	2017	Canada	Telemedicine and e-Health	Healing Circles	Cardiovascular disease	yes	To perform exploratory quantitative analyses to examine the effects of the Healing Circles program, and qualitatively describe the participants' experiences with using the program.	One-group pretest-posttest study	70	35	free	no	number of comments made on a post, number of shared content	-	range of features accessed, number of times each feature was accessed	-	-	-	-	descriptive		-	-
Improved Glycemic Control in a Patient Group Performing 7-Point Profile Self-Monitoring of Blood Glucose and Intensive Data Documentation: An Open-Label, Multicenter, Observational Study	Sieber J, Flacke F, Link M, Haug C, Freckmann G	2017	Germany	Diabetes Therapy	iBGStar Diabetes Management Application (DMA)	Type 1 diabetes	no	To investigate the effects of performing daily 7-point SMBG profiles on HbA1c in patients with T1DM or insulin-treated T2DM	Open-label multicenter observational study	84	51	fixed	no	number of BG measurements logged into app	-	-	-	-	-	-	descriptive		-	-
Assessing the Impact of a Novel Smartphone Application Compared With Standard Follow-Up on Mobility of Patients With Knee Osteoarthritis Following Treatment With Hylan G-F 20: A Randomized Controlled Trial	Skrepnik N, Spitzer A, Altman R, Hoekstra J, Stewart J, Toselli R	2017	US	JMIR mHealth uHealth	OA GO	Osteoarthritis	yes	To evaluate the impact of a mobile app (OA GO) plus wearable activity monitor/pedometer (Jawbone UP 24) used for 90 days on the mobility of patients with knee OA treated with hylan G-F 20	Two-group pretest-posttest RCT	90	211	fixed	no	number of steps logged through an activity monitor	number of users who are still using the app after [90,180] days	-	-	-	-	-	descriptive		-	-
Lack of Adoption of a Mobile App to Support Patient Self-Management of Diabetes and Hypertension in a Federally Qualified Health Center: Interview Analysis of Staff and Patients in a Failed Randomized Trial	Thies K, Anderson D, Cramer B	2017	US	JMIR Human Factors	N/A	Hypertension	yes	To evaluate the effectiveness of a commercial mHealth app in improving clinical outcomes for adult patients with uncontrolled diabetes and/or hypertension. After a 4-month period of vigorous recruitment, the trial was suspended due to low enrollment and inconsistent use of the app by enrolled patients. The aim was changed to understanding why the trial was unsuccessful.	One-group pretest-posttest study	122	22	free	no	number of messages sent, number of blood pressure, weight, and fasting blood glucose data entered	number of weeks with any data entry	number of app components accessed	-	-	time spent on the app	-	descriptive		-	-
Combining Standard Conventional Measures and Ecological Momentary Assessment of Depression, Anxiety and Coping Using Smartphone Application in Minor Stroke Population: A Longitudinal Study Protocol	Vansimaeys C, Zuber M, Pitrat B, Join-Lambert C, Tamazyan R, Farhat W, et al	2017	France	Frontiers in Psychology	N/A	Anxiety Depression	yes	To evaluate the feasibility and validity of anxiety, depression, and coping EMA for minor stroke patients.	Observational study	122	40	fixed	not applicable	number of EMA questionnaires completed	number of users logging any activity over time, number of data entered daily	-	-	number of EMA questionnaires completed from those sent	-	-	descriptive		-	-
